# Supplementary material for: Species of Annulotrema (Monopisthocotylea, Dactylogyridae) parasitising African tetras (Characiformes, Alestidae) in the Phongolo River, South Africa with the description of four new species
Source: Parasite. 2024 Oct 31;31:67. doi: 10.1051/parasite/2024066 (PMC11527425; doi:10.1051/parasite/2024066)
Supplement: Supplementary file 2 — Table S2. Raw data of the measurements. [file parasite-31-67-s2.zip]

Archive with 1 entries (1 files):
- parasite240128-2-olm/parasite240128-2-olm.xlsx
