# Supplementary material for: Species of Annulotrema (Monopisthocotylea, Dactylogyridae) parasitising African tetras (Characiformes, Alestidae) in the Phongolo River, South Africa with the description of four new species
Source: Parasite. 2024 Oct 31;31:67. doi: 10.1051/parasite/2024066 (PMC11527425; doi:10.1051/parasite/2024066)
Supplement: Supplementary file 2 — Table S2. Raw data of the measurements. [file parasite-31-67-s2.zip › parasite240128-2-olm/parasite240128-2-olm.xlsx]

## Sheet: pseudonili
Monogenean species		Annulotrema pseudonili
Host		Hydrocynus vittatus
Characters
BODY	Length (trace)	519	587	675	706	480
	Width (max.)	170	187	174	170	135
DORSAL ANCHOR	A	48.34	50.22	53.35	51.36	48.2	51.07
	B		38.96	42.13	40.25	36.89	39.64
	C		22.6	20.64	20.61	18.83	19.87
	D		7.64	5.53	7.45	5.71	5.19
	E		7.88	9.98	7.14	9.03	7.47
VENTRAL ANCHOR	A	38.84	40.75	41.01	41.29	38.84	41.59
	B	43.26	44.71	46.07	49.83	44.52	46.23
	C	10.71	12.64	12.53	12.66	13.14	10.99
	D	7.03	6.07	5.98	8.33	5.33	4.17
	E	10.46	7.88	8.29	8.82	9.68	7.62
DORSAL BAR	Length (total)	32.56	29.01	30.97	36.03	32.83	29.54
	Width (total)		17.92	22.55	23.29	18.72	21.03
	Width		14.41	14.27		13.72	13.83
VENTRAL BAR	Length (total)	33.83	27.29	33.1	32.62	32.61	30.47
	Width (total)		20.49	19.81	22.88	18.04	19.47
	Width		6	5.35	8.53	3.97	5.93
COPULATORY ORG.	Length (total)	30.79	32.52	28.02		38.54		24.34
	Length (tube-trace)	88.56	74.6	85.58	92.24	75.31	86.53	73.42
	Base lenght			10.67	12.35	11.96	12.69
	Base width			4.63	5.18	4.72
VAGINA	Lenght (total)
	Length (tube-trace)
Slide	MARGINAL HOOKS
	1	2	3	4	5	6	7
	TL	TL	TL	TL	Tl	Tl	Tl
	18.54	24.11	27.2	32.63	13.44	26.22	33.33
	16.51	19.44	25.11	29.71	14.33	27.62	30.51
	17.85	23.86	27.1	31.74	15.73	27.96	33.29
	19.91	25.17	28.13	33.56	15.84	25.96	35.31

## Sheet: pikoides
Monogenean species		Annulotrema pikoides
Host		Hydrocynus vittatus
Characters
BODY	Length (trace)	605	566	722	650	746
	Width (max.)	104	112	120	93	106
DORSAL ANCHOR	A	50.48	43.76	45.41	43.61	47.46
	B	38.54	38.39	39.32	36.64	42.72
	C	14.26	13.69	14.95	15.27	14.34
	D	4.97	5.69	6.01	6.02	6.12
	E	8.05	5.54	6.28	5.97	5.95
VENTRAL ANCHOR	A	43.59	44.58	44.59	44.38	46
	B	40.5	41.34	42.19	40.41	42.95
	C	11.1	9.23	13.35	12.21	12.97
	D	3.85	4.6	4.04	4.5	6.61
	E	7.31	6.62	6.62	6.1	8.41
DORSAL BAR	Length (total)	28.4	27.33	28.63	27.26	29.02
	Width (total)	11.73	11.45	13.22	11.24	13.2
	Width	7.85	8	7.81	7.89	8.5
VENTRAL BAR	Length (total)	31.26	30.09	29.59	32.07	30.69
	Width (total)	10.87	17.28	11.04	15.41	12.6
	Width	6.14	3.68	8.22	7.38	5.06
COPULATORY ORG.	Length (total)	53.59	52.7	63.95	58.53	58.57
	Length (tube-trace)	69.4	74.59	72.85	72.51	70.71
	Base lenght	7.82	7.44	6.82	7.33	7.7
	Base width	4.75	4.7	3.84	3.45	5.17
VAGINA	Lenght (total)
	Length (tube-trace)
Poznamky
Slide	MARGINAL HOOKS
	1	2	3	4	5	6	7
	TL	TL	TL	TL	Tl	Tl	Tl
	13.28	21.77	27.3	33.01	11.78	26.69	23.38
	17.96	21.87	25.04	31.9	9.28	26.5	21.14
	15.54	21.11	24.8	33	12.66	22.04	21.69
	17.75	21.65	29.77	32.52	14.05	26.06	22.22

## Sheet: retortum
Monogenean species		Annulotrema retortum
Host		Micralestes acutidens
Characters
BODY	Length (trace)	266	293	343	240	275
	Width (max.)	69	78	81	92	90
DORSAL ANCHOR	A	24.54	25.05	25.16	27.92	27.2	26.32
	B	22.74	24.07	22.75	25.63	26.27	24.23
	C	9.19	9.31	7.71	11.08	10.84	10.11
	D	4.45	4.45	4.25	5.24	5.27	4.67
	E	3.86	3.38	3.05	3	2.92	4.44
VENTRAL ANCHOR	A	29.01	30.34	31.99	31.35	33.68	33.76
	B	28.54	30.08	29.86	30.99	32.45	31.46
	C	9.81	8.88	9.93	10.56	10.85	8.7
	D	4	3.35	3.94	5.75	5.44	4.51
	E	5.75	5.62	5.15	4.47	5.55	5.46
DORSAL BAR	Length (total)	23.4	22.32	24	22.59		25.06
	Width (total)		7.04		8.8	9.85	8.84
	Width		5.94		6.07	6.29	4.92
VENTRAL BAR	Length (total)	19.99	23.15	21.61	24.36		25.03	21.47
	Width (total)			8.72	8.75	8.7	8.94	9.81
	Width			5.21		6.1	8	5.71
COPULATORY ORG.	Length (total)	25.56	25.49	23.73	26.57	24.67	24.05
	Length (tube-trace)	44.97	44.02	46.75	44.63	45.59	45.63
	Base lenght		4.22	4.83		4.67	5.03
	Base width		3.02	3.54		2.83	3.95
VAGINA	Lenght (total)	10.48	14.02			13.08	16.08
	Length (tube-trace)	16.73	14.04			13.68	25.32
Slide	MARGINAL HOOKS
	1	2	3	4	5	6	7
	TL	TL	TL	TL	Tl	Tl	Tl
	13.79	15.34	15.38	22.66	10.68	16.09	17.03
	10.27	17.32	16.67	23.28	9.45	15.57	17.64
	10.18	17.27	18.27	27.41	9.62	19.05	20.08
	10.52	18.6	17.64	24.84	9.26	17.6	18.2

## Sheet: strepsiceros
Monogenean species		Annulotrema strepsiceros n. sp.
Host		Brycinus imberi
Characters
BODY	Length (trace)	255	269	347	309	358		317
	Width (max.)	86	81	121	79	91		76
DORSAL ANCHOR	A	47.92	43.87	43.33	45.18	42.33	40.4	42.9
	B	37.63	33.53	33.45	34.9	33.06	32.4	33.4
	C	15	14.62	14.89	14.45	15.05	14.5	12.1
	D	3.38	3.26	1.79	2.32	3.3	2.8	2.1
	E	4.81	4.33	4.13	3.71	4.44	4.9	5.1
VENTRAL ANCHOR	A	40.34	37.4	38.54	36.07	37.93	36	38.9
	B	43.07	37.83	39.53	38.17	38.52	37.2	40.2
	C	10.53	10.78	8.01	7.39	9.31	9.4	9.8
	D	4.59	5.75	3.19	3.61	3.39	3.2	3.9
	E	5.14	5.66	6.49	4.06	6.44	5.5	5.6
DORSAL BAR	Length (total)	28.88	25.45	28.4	24.09	25.14	26.3	26
	Width (total)		16.41	22.11	18.66	17.93	19.2	19.7
	Width		9.53	15.16	11.4	10.89	11.7	11.1
VENTRAL BAR	Length (total)	26.9	26.95	29.48	26.15	28.21	29.4	29.8
	Width (total)		11.56	11.69	12.74	14.46	13.2	11
	Width		7.52	4.84	3.83	5.1	5.7	6.7
COPULATORY ORG.	Length (total)	27.77	27.6	27.46	29.74	28.17	30.7	28.4
	Length (tube-trace)	62.65	63.42	62.86	65.31	63.64	64.7	64
	Base lenght	5.77	5.84	6.7	6.32	6.67	6.2	6.6
	Base width	4.02	4.66	3.98	4.53	4.61	4.7	4.8
VAGINA	Lenght (total)	24.83	22.23	13.24	19.47	7.69	21.4	18.8
	Length (tube-trace)
comments		VAG not clearly visible in total length
Slide	MARGINAL HOOKS
	1	2	3	4	5	6	7
	TL	TL	TL	TL	TL	Tl	Tl
	21.14	26.65	31.38	34.61	13.46	26.66	28.83
	17.87	24.78	27.93	35.36	11.25	24.81	28.8
	19.7	23.6	28.6	36.2	12.47	26.34	27.6
	18.36	25.61	26.87	33.72	12.01	24.59	28.73
	20.9	26.5	30.8	35.7	12.7	23.6	29.7

## Sheet: caputfemoris
Monogenean species		Annulotrema caputfemoris
Host		Brycinus imberi
Characters
BODY	Length (trace)	340	326					327
	Width (max.)	129	165					75
DORSAL ANCHOR	A	45.49	42.68					45.9
	B	37.67	31.68					36.9
	C	11.9	13.35					14.2
	D	3.38	2.53					3.5
	E	3.71	2.96					2.9
VENTRAL ANCHOR	A	43.12	40.72	40.2				43.9
	B	41.8	39.09					40
	C	11.28	12.31					10.3
	D	3.85	3.28					3.9
	E	4.08	4.7					4.2
DORSAL BAR	Length (total)	23.8	22.08	20.64				23.4
	Width (total)	9.2	8.82					9.8
	Width	5.69	6.05					6.7
VENTRAL BAR	Length (total)	24.48	21.33	21.96				23.1
	Width (total)	10.68	10.98					11.7
	Width	3.28	6.23					5.3
COPULATORY ORG.	Length (total)	17.48	16.31	15.83	17.05	15.83	17.48	18.5
	Length (tube-trace)	20.71	21.78	20.54	18.9	18.9	21.78	24
	Base lenght	5.13	3.98			3.98	5.13	4.4
	Base width	3.51	3.37			3.37	3.51	3.5
VAGINA	Lenght (total)
	Length (tube-trace)
Slide	MARGINAL HOOKS
	1	2	3	4	5	6	7
	TL	TL	TL	TL	Tl	Tl	Tl
	16.82	26.29	23.16	32.43	7.99	25	28.27
	15.01	22.32	21.58	30.09	12.08	24.19	27.36
	17	27.3	23.6	32.9	11.8	26.5	27.56

## Sheet: arcum
Monogenean species		Annulotrema arcum
Host		Brycinus imberi
Characters
BODY	Length (trace)	314	285	320	342	328
	Width (max.)	143	182	105	95	80
DORSAL ANCHOR	A	60.03	45.01	59.55	51.8	53.6
	B	41.9	35.98	45.42	41.6	43.7
	C	17.18	14.03	19.18	17.2	17.1
	D	4.14	3.43	4.22	4.7	4.9
	E	4.23	2.99	4.61	3.9	3.8
VENTRAL ANCHOR	A	50.71	43.97	52.31	47.7	47.2
	B	48.82	42.13	51.19	48.1	48.5
	C	12.92	11.43	11	12.8	11.1
	D	6.48	3.94	5.46	5.5	5.8
	E	6.1	4.85	5.09	4.8	4.8
DORSAL BAR	Length (total)	26.9	23.73	26.77	28.4	28.6
	Width (total)	10.63	9.75	13.3	12	12.7
	Width	4.57	5.92	8.54	4.8	4.8
VENTRAL BAR	Length (total)	27.66	23.46	26.55	28.5	28.9
	Width (total)	13.63	12.74	14.06	15.8	15.9
	Width	4.33	7.57	10.96	10.7	9.9
COPULATORY ORG.	Length (total)	18.84	20.5	19.27	22.3	22.3
	Length (tube-trace)	30.02	29.8	28.69	31.8	31.5
	Base lenght	6.72	6.18	4.96	5.9	5.3
	Base width	3.56	3.63	3.7	3.8	3.7
VAGINA	Lenght (total)
	Length (tube-trace)
Slide	MARGINAL HOOKS
	1	2	3	4	5	6	7
	TL	TL	TL	TL	Tl	Tl	Tl
	18.37	28.83	27.27	32.8	12.12	25.81	28.77
	20.03	29.13	29.6	39.09	15.53	30.37	32.21
	20.7	30.8	29.8	36.4	13.1	30.2	32.3
	19.2	29.3	29.3	37	14.8	28.2	32.8
